# Supplementary material for: Case Series: Efficacy of Polyclonal Intravenous Immunoglobulin for Refractory Clostridioides difficile Infection
Source: Antibodies (Basel). 2024 Apr 1;13(2):26. doi: 10.3390/antib13020026 (PMC11036217; doi:10.3390/antib13020026)
Supplement: Supplementary file 1 [file antibodies-13-00026-s001.zip]

Archive with 2 entries (2 files):
- 4_2 IVIG raw data.xlsx
- Supplementary Table.xlsx
