# Supplementary material for: Case Series: Efficacy of Polyclonal Intravenous Immunoglobulin for Refractory Clostridioides difficile Infection
Source: Antibodies (Basel). 2024 Apr 1;13(2):26. doi: 10.3390/antib13020026 (PMC11036217; doi:10.3390/antib13020026)
Supplement: Supplementary file 1 [file antibodies-13-00026-s001.zip › 4_2 IVIG raw data.xlsx]

## Sheet: Sheet1
Patient ID	Dose IVIG 1st dose (g)	total IVIg dose (g)	BMI	Ribotyping	Age:	Gender:	Ethnicity:	Residence (own, RH, NH)	Case attributable NUH or Community	Date of C. diff positive sample:	Date of diarrhoeal onset	PCR result if available	Date of admission	length of hospital stay (days):	Date of discharge:	30-day mortality	Date of death	C. diff mentioned on discharge summary if died in hospital	Record which part of death summary	Ward base	Recurrence (Y/N)	Date of recurrence	Reason for IVIG – first infusion (recurrent / severe C. diff):	Brand name of IVIG first infusion	Date of request of IVIG first infusion:	days from CDI positive to request	Date of administration of IVIG first infusion:	First infusion in relation toxin positive test:	First infusion in relation to onset of diarrhoeal symptoms:	2nd infusion Y/N	Reason for IVIG 2nd infusion (recurrent / severe C. diff):	Brand name of IVIG	Date of request of IVIG	Date of administration	Timing of IVIG 2nd infusion in relation to toxin positive test:	Timing of IVIG - in relation to onset of diarrhoeal symptoms	Radiologic evidence with findings:	Findings	Severe findings Y/N	Endoscopy	Values & Dates peak WCC, neutrophils, creatinine, CRP, lactate after CDI diagnosis:	Immunoglobulins (g/l), normal range IgM 0.5-1.9	Peak WCC	Peak CRP	lowest WCC, neutrophils, CRP, and lactate if available after IVIG administration:	Record lowest value and date of albumin after CDI diagnosis:	Lowest albumin	Record value and date of peak albumin after IVIG administration:	Therapeutic response - Y/N:
A	30	60	30	66	77	F	British	Own	Community	2018-04-14	2018-04-07	N/A	2018-04-13	42	2018-05-24	No	n/a	n/a	n/a	E15	N		severe	Privigen	2018-04-18	4	2018-04-18	4	11	Y	severe	privigen	unknown	2018-04-19	5	12	CT AP 13/4 - Appearances are in keeping with pancolitis.	Pancolitis	Y	24/5/2018 Pseudomembranous colitis	WCC - 53.4 (16/4) Cr 294 CRP 368 (14/4) Neutrophils 39.6 Lactate 1.1	N/A	53	368	WCC - 5.2 (3/5) Neutrophils 3.6 Cr 42 CRP 23/5 <5	14 (1/5)	14	32	N
B	20	20	26.8	14	83	F	British	Own	Hospital (7/7 post discharge cholangitis/perforated GB)	2018-07-07	2018-07-05	n/a	2018-07-06	18	2018-07-23	No	n/a	n/a	n/a	EC31	N		severe c diff	Privigen	2018-07-12	5	2018-07-12	5	7	N	n/a	n/a	n/a	n/a	n/a	n/a	Abdominal CT - inflammation of the left colon with thickened wall	Left sided colitis	Y	n/a	WCC - 29.3 (6/7) Neutrophils - 27.0 Lactate 0.9 Cr 99 CRP 282 (7/7)	N/A	29.3	282	WCC 6.3 (27/7) Neutrophils 2.8 Cr 64 (22/7) CRP 10 (22/7)	18 (9/7)	18	not recorded	Y
C	30	30	30	78	61	F	British	Own	Hospital	2020-03-02	2020-03-02	n/a	2020-02-23	40	2020-04-02	No	n/a	n/a	n/a	E15	N		severe c diff	Privigen	2020-03-10	8	2020-03-09	7	7	N	n/a	n/a	n/a	n/a	n/a	n/a	CT AP 4/3 - Pancolitis consistent with known diagnosis of C. diff	Pancolitis	Y	n/a	wcc - 38.57 (11/3) Cr - 211 (6/3) lactate 4.9 (3/3) Neutro - 33.13 (11/3) CRP 388 4/3	N/A	38.57	388	wcc 9.62 (1/4) Cr - 33 (30/3) Neutrophils 7.05 (1/4) lactate 0.5 22/3 CRP 18 2/4	15 (14/3)	15	22 (2/4)	Y
D	20	60	20.7	14	74	F	British	Own	Community	2020-06-04	2020-05-31	n/a	2020-06-01	45	2020-07-14	No	n/a	n/a	n/a	F22	N		severe c diff	Privigen	2020-06-18	14	2020-06-18	14	18	Y	non-resolving c diff	unknown	unknown	2020-06-20	16	20	CT AP 1/6 - Pan-colitis and proctitis with small volume ascites. Whilst inflammatory, ischameic and other infectious causes should be considered, this is suspicious for pseudomembranous colitis	Pancolitis	Y	n/a	WCC - 20.22 (17/6) CRP 269 (5/6) Neutrophils - 17.49 (17/6) Lactate - 2.4 (1/6) Cr - 148 (6/6)		20.22	269	WCC - 8.92 (5/7) CRP - 16 (3/7) Neutrophils - 5.50 (5/7) Lactate - 0.7 (23/6) Cr 60 (16/6)	15 (19/5)	15	21 (5/7)	Y (3rd dose given 29/6)
E	25	25	24.4	Not sent	60	F	British	Own	Community	2020-08-05	2020-07-28	n/a	2020-08-04	29	2020-09-01	No	n/a	n/a	n/a	Toghill	N		severe c diff	Privigen	2020-08-18	13	2020-08-19	14	21	N	n/a	n/a	n/a	n/a	n/a	n/a	CT AP - 6/8 - diffuse colonic wall thickening and associated inflammatory stranding which extends from the rectum through to the proximal transverse colon as well as the caecum. Features consistent with colitis.	Pancolitis	Y	n/a	WCC - 4.76 1/9 CRP - 309 14/8 Neutro - 4.34 3/9 lactate - not recorded Cr - 76 16/8	N/A	4.76	309	WCC - 1.56 (31/8) lactate - not recorded Cr 69 1/9 neutro - 0.61 1/9 CRP 12 31/8	19.375	19	36 (8/1)	Y
F	25	50	26	Not sent	71	M	British	Own	Hospital	2020-10-21	2020-10-18	n/a	2020-10-19	n/a	2020-10-30	Yes	2020-11-21	No	not mentioned on death cert.	Carrel	N		recurrent c diff.	Privigen	2020-10-27	6	2020-10-27	6	9	Y	non-resolving c diff	privigen	unknown	2020-10-30	9	12	CT AP - 22/11 Inflammatory appearances of the sigmoid colon are likely to represent infective colitis in the context of a positive stool culture. No features of toxic megacolon.	Sigmoid colitis	N	n/a	WCC - 12.63 (20/10) CRP - 237 (20/10) Neutro - 10.4 (20/10) lactate 2.92 (23/10) Cr 879 (21/10)	N/A	12.05	237	WCC - 3.63 23/10 Neutro - 2.92 (23/10) CRP 17 (26/10) lactate 1.6 28/10 CR 594 (30/10)	22 (28/10)	22	25 (1/11)	Y
G	35	35	28.7	11	74	M	British	Own	Community	2020-10-31	2020-10-29	n/a	2020-10-31	28	2020-11-27	No	n/a	n/a	n/a	F22	N		severe c diff	Privigen	2020-11-04	6	2020-11-05	6	8	N	n/a	n/a	n/a	n/a	n/a	n/a	CT AP - 31/10 - Pancolonic oedema, mural thickening and adjacent inflammatory stranding.	Pancolitis	Y	n/a	WCC - 44.96 (3/11) CRP - 400 (1/11) Neutro - 42.31 (3/11) Cr 236 (4/11) Lactate - not recorded	N/A	44.96	400	WCC - 8.49 (22/1) CRP 10 (22/11) Neutro - 5.03 (25/11) Cr 62 (11) Lactate - not recorded	18 (9/11)	18	32 (22/11)	Y
H	15	15	15.9	Not sent	91	F	British	Own	Hospital	2021-08-05	2021-08-11		2021-08-03	n/a	n/a	Yes	2021-08-22	Yes	1a peudomembranous colitis secondary to C. difficile 1b – Antibiotics received for cellulitis 2 – Fraility of old age, osteopenia, hypertension	E15	n/a		Severe CDI	PANZYGA	2021-08-12	7	2021-08-12	7	12	N	n/a						CT: Colitis TO SPLENIC FLEXURE (13/08/2021) Sigmoidoscopy: 12/08/21 – PMC in rectosigmoid area consistent with CDI	Pancolitis	Y	12/8/2021 - inumerable pseudomembranes	Peak WCC – 34 (06/08/21) Peak Neutrophils – 30 (06/08/21) Peak creat – 72 (06/08/21) Peak CRP – 257 (06/08/21) Lactate – only one recorded – 1.9	N/A	34	257	Lowest WCC – 13 (22/08/21) Lowest Neutrophils – 11 (22/08/21) Lowest CRP – 15 (21/08/21)	13 (22/08/21)	13	19 (22/08/21)	N
I	23	23	18.3	c diff not grown	61	M	British	Own	Hospital	2022-07-13	2022-07-09		2022-07-05	38	2022-08-11	No	n/a	n/a	n/a	E15	N		Severe	PANZYGA	2022-07-19	6	2022-07-19	6	10	N	n/a	n/a					CT 13/07/22 - pancolitis	Pancolitis	Y	n/a	Peak WCC – 27 (19/07/22) Peak Neuts – 22 (19/07/22) Peak Creat – 86 (20/07/22) Peak CRP - 200 (13/07/22	N/A	27	200	Lowest WCC – 16 (20/07/22) Lowest Neuts – (13 (20/07/22) Lowest CRP – 27 (10/08/22)	14 (29/7/22)	14	19 (11/08/220	Y
J	30	30	28.7	11	88	F	British	Own	Hospital	2022-04-06	2022-04-05		2022-04-03	9	died 12/4/2022	Yes	2022-04-12	No	1a – urosepsis 1b – Bladder cancer 2 AF	PAT2	n/a		Severe	PANZYGA	2022-04-07	1	2022-04-07	1	2	N	n/a	n/a	n/a	n/a	n/a	n/a	CT 06/04/22: chronic pancolitis	Chronic Pancolitis	Y	n/a	Peak WCC – 38.8 (05/04/22) Peak Neuts – 35.66 (05/04/22) Peak creat – 434 (05/04/2022) Peak CRP – 337 (07/04/2022)	N/A	38.8	337	No bloods taken after IVIG	No bloods taken after IVIG		No bloods taken after IVIG	No
K	20	40	15.6	n/a	52	F	British	Own	Hospital	2020-12-13	2020-12-04		2021-01-04	30		No	RIP				Y		Severe	Privigen	2020-12-20	7	2021-01-04	22	9	Y	recurrence	Gammaplex	2021-03-03	2021-03-24	1		CT 13/11/20 and 07/12/20 - pancolitis	Pancolitis	Y	n/a	Peak WCC – 16 (14/12/20) Peak Neut – 13 (14/12/20) Peak Creat – 53 (7/12/20) Peak CRP 330 (7/12/20) Peak lactate – 2.2 (07/12/20)	IgG 3.9 IgA 0.5 IgM <0.06	16	330	Lowest WCC – 8.61 (28/01/2021) Lowest neut – 6.23 (28/01/2021)	28 (07/12/2020)	28	42 (28/01/21)	N
L	16	16	18.7	81	71	F	British	Own	Community	2022-08-14	2022-08-03		2022-08-11	14	n/a	Yes	2022-08-18	Yes	1a – C. difficile severe sepsis 2 – Stroke and cardiac failure	E15	N		severe	PANZYGA	2022-08-17	3	2022-08-17	3	11	N	n/a	n/a					CT 17/08/22 pancolitis	Pancolitis	Y	Non specific erythema - difficult examination	Peak WCC – 27 (17/08/22) Peak Neut – 24 (17/08/22) Peak Creat – 84 (17/08/22) Peak CRP - 127 (14/08/22) Peak lactate – not recorded	None measured with CDI but in 2017 low IgM 0.2	27	127	Lowest WCC – 8.61 (28/01/2021) Lowest neut – 6.23 (28/01/2021) Lowest CRP – 25 (14/12/20)	Alb – 13 (14/08/22)	13	Not done after IVIG	N
M	10	10	16.1	Not sent	5	M	British	Own	healthcare	2022-05-19	2022-05-06		2022-04-09	56	2022-06-03	No	n/a			E15	N		Severe	Intratect 10%	2022-05-21	2	2022-05-21	2	15	N	n/a						AXR showed toxic megacolon 19/05/22	Toxic megacolon	Y	n/a	Peak WCC – 16 (31/05/22) Peak Neut – 12 (31/05/22) Peak Creat – 42 (20/05/22) Peak CRP - 234 (21/05/22) Peak lactate – not recorded	Normal IgM 0.6	16	234	Lowest WCC – 7 (24/05/22) Lowest neut – 8 (24/05/22) Lowest CRP – 3 (31/05/22)	Alb – 24 (25/05/22)	24	34 (31/05/22)	N
N	15	15	16.7	78	83	F	British	Own	Community	2023-01-13	2023-01-03		2023-01-16	15	2023-01-30	No (RIP 4/6/23)	n/a			B3 / F22	N		recurrent c diff.	privigen	2023-01-17	4	2023-01-17	4	14	N	n/a						CT Pancolitis 15/1/23	Pancolitis	Y	n/a	Wcc 22.3 13/1/23 Neut 20.9 13/1/23 Creat 71 16/1/23 CRP 135 16/1/23 Lactate 3.5 16/1/23	N/A	22.3	135	Wcc 10.23 17/1/23 Neut 7.8 17/1/23 Creat 60 17/1/ 23 CRP 9 22/1/23 Lactate NA	17 16/1/23	17	19 20/1/23	Y - but had second FMT during the same admission
O	30	60	25.4	268	24	M	British	NH	Community	2022-11-06	n/a	PR+ve (Toxin-ve) 2/11/23 in NH	2022-11-06	8	n/a	Yes	2022-11-14	Yes	1A sepsis 2nd to Cdiff colitis, 2 severe learning disability due to UBEZA gene mutation.	AICU	N		severe	privigen	2022-11-08	3	2022-11-08	3	7	Y	severe/recurrent	privigen	not done	2022-11-11	6	10	CT 7/11/22 diffuse colonic thickening with submucosal odema, and fat stranding- colitis. DDx pseudomembranous colitis	Pancolitis	Y	n/a	Wcc 10.72 13/11/22 Neut 8.64 13/11/22 Creat 49 6/11/22 CRP 438 6/11/22 Lactate 2.1 6/11/22	N/A	10.72	438	Wcc 7.12 14/11 /22 Neut 5.77 14/11/22 Creat 21 13/11/22 CRP 91 14/11/22 Lactate 0.54 14/11	18 10/11/22	18	20 12/11/22	N - RIP
P	25	25	35	23	59	F	British	Own	Community	2022-09-14	2022-09-01		2022-09-13	42	2022-10-24	No				Carrel	N		Severe	Privigen	2022-09-20	6	2022-09-20	6	21	N	n/a						CT 13/9/22 on admission, colitis to splenic flexure ,	Localised colitis	N	n/a	Wcc 54 16/09/22 Neut 52.29 16/09/22 Creat 692 13/09/22 CRP 307 17/09/22 Lactate 3.2 18/09/22	N/A	54	307	Wcc 16.68 22/09/22 Neut 24.18 22/09/22 Creat 188 22/09/22 Dialysis CRP 10 22/09/22 Lactate	17 13/09/22	17	21 22/09/22	N
Q	25	25	21.9	81	91	M	British	Own	hospital	2022-10-06	2022-10-03		2022-09-14	41	2022-10-24	No				F21	N		recurrent c diff.	Privigen	2022-10-12	6	2022-10-12	6	9	N	n/a						AXR 6/10/22 no dilated loops, obstruction or Toxic mega colon.	Normal	N	n/a	Wcc 4.36 10/10/22 Neut 3.13 10/10/22 Creat 175 7/10/22 CRP 33 8/10/22 Lactate 1.2 10/10/22	No Igs when CDI but Feb 2022 IgM low 0.15	4.36	33	Wcc 3.66 13/10/22 Neut 2.26 13/10/22 Creat 150 12/10/22 CRP 9 17/10/22 Lactate 1.1 23/10/22	17 7/10/22	17	20 22/10/22	N frail, eldely with little reserve, diarrhoea persisted.
R	25	50	24.8	50	88	M	British	Own	Hospital	2023-01-11	2023-01-08		2023-01-05	n/a	2023-03-22	Yes	not available	unclear		F21	Y		severe	privigen	2023-01-13	2	2023-01-13	2	6	Y	ongoing severe disease	privigen	2023-03-16	: 19/3/23	9 (delayed due to PE)	12	12/1 Previous right hemicolectomy dilatation of the left colon with mural thickening and pericolic fat stranding	Pancolitis	Y	n/a	Wcc 24.68 12/1/23 Neut 23.37 12/1/23 Creat 107 13/1/23 CRP 333 13/1/23 Lactate 4.0 13/1/23	N/A	24.68	333	Wcc 6.4 31/1/23 Neut 5.25 31/1/23 Creat 52 27/1/23 CRP 31 31 /1/23	20 11/1/23	20	19 7/1/23	Y
S	40	40	31.9	15	17	M	British	Own	Hospital	2023-02-01	2023-01-30		2023-01-21	52	2023-03-13	No	n/a			Haematology	N		severe	privigen	2023-02-03	2	2023-02-03	2	4	N	n/a						Colitis on CT 2/2/23 - Appearances of the descending colon are suggestive of colitis, possibly infective	Left sided colitis	N	n/a	Wcc 59.35 3/2/23 Neut 1.18 3/2/23 Creat 70 2/2/23 CRP 240 3/2/2	Normal IgM 1.1	59.35	240	Wcc Normal, became low with chemo Creat 39 10/2 CRP 10 10/2/23	20 4/2/23	20	31 14/2/23	Y
T	35	35	31.2	2	86	M	British	own	hospital	2023-03-12	2023-03-11			10		No	n/a			E14 (gastro outlier)	N		recurrent c diff.	kiovig	not recorded	4		4	5	N							Colitis: the rectum and distal sigmoid colon, proximal sigmoid and descending colon up to the splenic flexure with inflammatory fat stranding suggestive of ongoing colitis	Left sided colitis	N		wcc 18.58 nuet 15.44, CRP 131, creat 248, lactate 1.1	Normal IgM 2	18.5	131	wcc 7.06, neut 5.11, CRP 7, creat 192,	24	24		Y
		33.2
[truncated: 15 more columns]
