# Supplementary material for: Case Series: Efficacy of Polyclonal Intravenous Immunoglobulin for Refractory Clostridioides difficile Infection
Source: Antibodies (Basel). 2024 Apr 1;13(2):26. doi: 10.3390/antib13020026 (PMC11036217; doi:10.3390/antib13020026)
Supplement: Supplementary file 1 [file antibodies-13-00026-s001.zip › Supplementary Table.xlsx]

## Sheet: Sheet1
	Supplementary Table: The individual patient characteristics and presentations of CDI cases treated with IVIg.
	Patient Identifier	Age (years)	BMI (kg/m2)	Male (M) Female (F)	PCR or Toxin positive	Ribotype	Medical & Surgical History	Previous CDI	Immuno-suppression	Charlson Comorbidity Index score	Hospital or Community acquired	Brand of IVIg	Total dose IVIg (g)	Number of IVIg infusions	Radiological Findings	Surgical intervention
	A	77	30	F	Toxin	66	Hypertension, type 2 diabetes, anaemia	N	N	4	Community	Privigen ®	60	2	Pancolitis	Subtotal colectomy and end ileostomy
	B	83	26.8	F	Toxin	14	Partial cholecystectomy, appendicectomy, right hip replacement, type 2 diabetes, hypertension, chronic kidney disease stage 3, hypothyroidism, asthma, osteoarthritis	N	N	5	Hospital	Privigen ®	20	1	Left sided colitis	N
	C	61	30	F	Toxin	78	Acute Whipple’s for adenocarcinoma	N	N	4	Hospital	Privigen ®	30	1	Pancolitis	N
	D	74	20.7	F	Toxin	14	Pancreatic adenocarcinoma: Whipple’s 2020, hypertension, hypothyroidism, chronic obstructive pulmonary disease, atrial fibrillation	N	N	5	Community	Privigen ®	60	3	Pancolitis	N
	E	60	24.4	F	Toxin	Not sent	Acute myeloid leukaemia (relapse post bone marrow transplant)	N	Y	4	Community	Privigen ®	25	1	Pancolitis	N
	F	71	26	M	Toxin	Not sent	Renal transplant, pneumocystis pneumonia and bronchiectasis, gout, non-ST elevation myocardial infarction, hypertension	Y	N	6	Hospital	Privigen ®	50	2	Sigmoid colitis	N
	G	74	28.7	M	Toxin	11	Bullous pemphigoid, type 2 diabetes, heart failure, chronic obstructive pulmonary disease, prednisolone >5mg	N	Y	6	Community	Privigen ®	35	1	Pancolitis	N
	H	91	15.9	F	Toxin	Not sent	Stroke, hypertension, glaucoma, osteopenia	N	N	5	Hospital	Panzyga®	15	1	Pancolitis	N
	I	61	18.3	M	Toxin	C.difficile not grown	Pancytopenia secondary to chemotherapy, hepatic ischaemia, type 2 diabetes, Whipple’s 2022 for pancreatic cancer, pulmonary embolus, bullous pemphigoid, biliary sepsis, upper gastrointestinal bleed – pyloric erosions	N	Y	5	Hospital	Panzyga®	23	1	Pancolitis	N
	J	88	28.7	F	Toxin	11	Atrial Fibrillation, chronic kidney disease stage 4, nephrostomy, hypertension, previous invasive bladder cancer, basal cell carcinoma, squamous cell carcinoma	N	N	9	Hospital	Panzyga®	30	1	Chronic pancolitis	N
	K	52	15.6	F	Toxin	Not sent	Cystic fibrosis (CF), tacrolimus, bilateral lung transplant 2020; failed renal transplant, CF-related diabetes, hypertension, hypertrophic cardiomyopathy, pancreatic insufficiency, osteoporosis, poor nutrition with intermittent nasogastric tube, obliterative bronchiolitis	Y	Y	6	Hospital	Privigen ®	40	2	Pancolitis	N
	L	71	18.7	F	Toxin	81	Chronic obstructive pulmonary disease, splenectomy, abdominal aortic aneurysm, pancreatitis, stroke	N	N	8	Community	Panzyga®	16	1	Pancolitis	N
	M	5	16.1	M	Toxin	Not sent	Hirschsprung’s disease, recurrent enterocolitis, Swenson type pull-through procedure and stoma reversal 2022	Y	N	0	Hospital	Intratect ®	10	1	Toxic megacolon	Subtotal colectomy and ileostomy
	N	83	16.7	F	Toxin	78	Lung cancer, interstitial lung disease, pulmonary fibrosis, anaemia, osteoporosis, coeliac disease, hysterectomy, pulmonary embolus	Y	Y	8	Community	Privigen ®	15	1	Pancolitis	N
	O	24	25.4	M	PCR+ve (Toxin-ve)	268	Severe learning disabilities, severe epilepsy, lennox gastaut phenotype, gastrostomy fed, surgery for coarctation of aorta and ventricular septal defect	N	N	5	Community	Privigen ®	60	2	Pancolitis	N
	P	59	35	F	Toxin	23	Hypertension, secondary hyperparathyroidism, anaemia, acute cellular rejection, end stage renal disease, colectomy with colostomy, >5mg prednisolone	N	Y	3	Community	Privigen ®	25	1	Localised colitis	Subtotal colectomy
	Q	91	21.9	M	Toxin	81	Gastric outlet obstruction, asthma, type 2 diabetes, hypertension, chronic kidney disease, prostate cancer	Y	N	8	Hospital	Privigen ®	25	1	Normal	N
	R	88	24.8	M	Toxin	50	Previous hemicolectomy, bladder cancer, lung cancer, atrial fibrillation	N	N	11	Hospital	Privigen ®	50	2	Pancolitis	N
	S	17	31.9	M	Toxin	15	Acute Myeloid Leukaemia	N	Y	2	Hospital	Privigen ®	40	1	Left sided colitis	N
	T	86	31.2	M	Toxin	2	Type 2 diabetes, diverticular disease, hypothyroidism, prostate cancer, chronic kidney disease stage 3, osteoarthritis, atrial fibrillation, diverticular abscess	Y	N	13	Hospital	Kiovig®,	35	1	Left sided colitis	N
	† Abbreviations: BMI, body mass index; PCR, polymerase chain reaction; CDI, C. difficile infection; IVIg, intravenous immunoglobulin; WCC, white cell count; CRP, c-reactive protein.
